# Supplementary material for: Chalcogen Doping in SnO2: A DFT Investigation of Optical and Electronic Properties for Enhanced Photocatalytic Applications
Source: Materials (Basel). 2024 Aug 7;17(16):3910. doi: 10.3390/ma17163910 (PMC11355804; doi:10.3390/ma17163910)
Supplement: Supplementary file 1 [file materials-17-03910-s001.zip]

Archive with 1 entries (1 files):
- materials-3099667-supplementary.pdf
